# Supplementary material for: DIGGER-Bac: prediction of seed regions for high-fidelity construction of synthetic small RNAs in bacteria
Source: Bioinformatics. 2023 Apr 22;39(5):btad285. doi: 10.1093/bioinformatics/btad285 (PMC10172035; doi:10.1093/bioinformatics/btad285)
Supplement: btad285_Supplementary_Data [file btad285_supplementary_data.zip]

Archive with 22 entries (20 files):
- Supplementary Data S1.csv
- Supplementary Data S2.zip
- Supplementary Data S2/
- Supplementary Data S2/Supplementary Data S2/
- Supplementary Data S2/Supplementary Data S2/acrA_1_gb.gbk
- Supplementary Data S2/Supplementary Data S2/acrA_3_seq.txt
- Supplementary Data S2/Supplementary Data S2/saved_data.csv
- Supplementary Data S2/Supplementary Data S2/acrA_1_seq.txt
- Supplementary Data S2/Supplementary Data S2/acrA_1_vis.txt
- Supplementary Data S2/Supplementary Data S2/acrA_2_gb.gbk
- Supplementary Data S2/Supplementary Data S2/acrA_5_gb.gbk
- Supplementary Data S2/Supplementary Data S2/acrA_3_gb.gbk
- Supplementary Data S2/Supplementary Data S2/acrA_5_seq.txt
- Supplementary Data S2/Supplementary Data S2/acrA_4_vis.txt
- Supplementary Data S2/Supplementary Data S2/acrA_coll.csv
- Supplementary Data S2/Supplementary Data S2/acrA_3_vis.txt
- Supplementary Data S2/Supplementary Data S2/acrA_fin_coll.csv
- Supplementary Data S2/Supplementary Data S2/acrA_2_vis.txt
- Supplementary Data S2/Supplementary Data S2/acrA_5_vis.txt
- Supplementary Data S2/Supplementary Data S2/acrA_4_seq.txt
- Supplementary Data S2/Supplementary Data S2/acrA_2_seq.txt
- Supplementary Data S2/Supplementary Data S2/acrA_4_gb.gbk
