# Supplementary material for: DIGGER-Bac: prediction of seed regions for high-fidelity construction of synthetic small RNAs in bacteria
Source: Bioinformatics. 2023 Apr 22;39(5):btad285. doi: 10.1093/bioinformatics/btad285 (PMC10172035; doi:10.1093/bioinformatics/btad285)
Supplement: btad285_Supplementary_Data [file btad285_supplementary_data.zip › Supplementary Data S1.csv]

ID	Source	RNAdist	HybridEnergy	Prefix	Suffix	Seed	Gene	Start	End	Strand	Offsite	IllegalSite	Fold	FullSeq
UZYFTZJ2	input/e_coli_k12_mg1655.gb	3.86201	-34.48		GATGTCCCCATTTTGTGGAGCCCATCAACCCCGCCATTTCGGTTCAAGGTTGATGGGTTTTTTGTT	TTCATATGTAAACCTC	acrA	485614	485630	-1	False	False	.......................((((...))))((((((((((((..(((.....)))....)))))))))))).......	TTCATATGTAAACCTCGATGTCCCCATTTTGTGGAGCCCATCAACCCCGCCATTTCGGTTCAAGGTTGATGGGTTTTTTGTT
FLC0RPLD	input/e_coli_k12_mg1655.gb	3.91851	-31.95		GATGTCCCCATTTTGTGGAGCCCATCAACCCCGCCATTTCGGTTCAAGGTTGATGGGTTTTTTGTT	GTTCATATGTAAACCT	acrA	485613	485629	-1	False	False	.......................((((...))))((((((((((((..(((.....)))....)))))))))))).......	GTTCATATGTAAACCTGATGTCCCCATTTTGTGGAGCCCATCAACCCCGCCATTTCGGTTCAAGGTTGATGGGTTTTTTGTT
CWKFHQGL	input/e_coli_k12_mg1655.gb	5.98682	-33.83		GATGTCCCCATTTTGTGGAGCCCATCAACCCCGCCATTTCGGTTCAAGGTTGATGGGTTTTTTGTT	TCATATGTAAACCTCG	acrA	485615	485631	-1	False	False	...............((....))((((...))))((((((((((((..(((.....)))....)))))))))))).......	TCATATGTAAACCTCGGATGTCCCCATTTTGTGGAGCCCATCAACCCCGCCATTTCGGTTCAAGGTTGATGGGTTTTTTGTT
1U1DRCPS	input/e_coli_k12_mg1655.gb	4.97056	-29.46		GATGTCCCCATTTTGTGGAGCCCATCAACCCCGCCATTTCGGTTCAAGGTTGATGGGTTTTTTGTT	CCCTCTGTTTTTGTTC	acrA	485601	485617	-1	False	False	.......................((((...))))((((((((((((..(((.....)))....)))))))))))).......	CCCTCTGTTTTTGTTCGATGTCCCCATTTTGTGGAGCCCATCAACCCCGCCATTTCGGTTCAAGGTTGATGGGTTTTTTGTT
NXXVXCRR	input/e_coli_k12_mg1655.gb	5.18778	-29.43		GATGTCCCCATTTTGTGGAGCCCATCAACCCCGCCATTTCGGTTCAAGGTTGATGGGTTTTTTGTT	TGTTCATATGTAAACC	acrA	485612	485628	-1	False	False	.......................((((...))))((((((((((((..(((.....)))....)))))))))))).......	TGTTCATATGTAAACCGATGTCCCCATTTTGTGGAGCCCATCAACCCCGCCATTTCGGTTCAAGGTTGATGGGTTTTTTGTT
