# Supplementary material for: DIGGER-Bac: prediction of seed regions for high-fidelity construction of synthetic small RNAs in bacteria
Source: Bioinformatics. 2023 Apr 22;39(5):btad285. doi: 10.1093/bioinformatics/btad285 (PMC10172035; doi:10.1093/bioinformatics/btad285)
Supplement: btad285_Supplementary_Data [file btad285_supplementary_data.zip › Supplementary Data S2/Supplementary Data S2/saved_data.csv]

Name;Fragment;Sequence;File
pSL0004;plasmid;AAGAAACCAATTGTCCATATTGCATCAGACATTGCCGTCACTGCGTCTTTTACTGGCTCTTCTCGCTAACCAAACCGGTAACCCCGCTTATTAAAAGCATTCTGTAACAAAGCGGGACCAAAGCCATGACAAAAACGCGTAACAAAAGTGTCTATAATCACGGCAGAAAAGTCCACATTGATTATTTGCACGGCGTCACACTTTGCTATGCCATAGCATTTTTATCCATAAGATTAGCGGATCCTACCTGACGCTTTTTATCGCAACTCTCTACTGTTTCTCCATTTGTCTTCaggtttcccgactggaaagcgggcagtgagcgcaacgcaattaatgtgagttagctcactcattaggcaccccaggctttacactttatg…
pSL0010;plasmid;TTGTCTTCaggtttcccgactggaaagcgggcagtgagcgcaacgcaattaatgtgagttagctcactcattaggcaccccaggctttacactttatgcttccggctcgtatgttgtgtggaattgtgagcggataacaatttcacacatactagagaaagaggagaaatactagATGGTGAGCAAGGGCGAGGAGGATAACATGGCCATCATCAAGGAGTTCATGCGCTTCAAGGTGCACATGGAGGGCTCCGTGAACGGCCACGAGTTCGAGATCGAGGGCGAGGGCGAGGGCCGCCCCTACGAGGGCACCCAGACCGCCAAGCTGAAGGTGACCAAGGGTGGCCCCCTGCCCTTCGCCTGGGACATCCTGTCCCCTCAGT…
pSL0011;plasmid;TTGTCTTCaggtttcccgactggaaagcgggcagtgagcgcaacgcaattaatgtgagttagctcactcattaggcaccccaggctttacactttatgcttccggctcgtatgttgtgtggaattgtgagcggataacaatttcacacatactagagaaagaggagaaatactagATGGTGAGCAAGGGCGAGGAGGATAACATGGCCATCATCAAGGAGTTCATGCGCTTCAAGGTGCACATGGAGGGCTCCGTGAACGGCCACGAGTTCGAGATCGAGGGCGAGGGCGAGGGCCGCCCCTACGAGGGCACCCAGACCGCCAAGCTGAAGGTGACCAAGGGTGGCCCCCTGCCCTTCGCCTGGGACATCCTGTCCCCTCAGT…
PLlacO-1;promoter;TTGTGAGCGGATAACAATTGACATTGTGAGCGGATAACAAGATACTGAGCAC;
s8;seed;CATATGTAAACCTCGA;
s28;seed;GTAAACCCTCTGTTTT;
RybB;scaffold;GATGTCCCCATTTTGTGGAGCCCATCAACCCCGCCATTTCGGTTCAAGGTTGATGGGTTTTTTGTTAT[C]TAAAACTTATCTACTACCCTGCAACCCTCTCAACCATCCTCAAAATCTCCTCGCGCGATAGCGGCTTACGGTCGGTGACAAAATGCAGCGTCATCCCCTCAATAAACGCATCAAGC;
MicA;scaffold;CATCCCTGAATTCAGAGATGAAATTTTGGCCACTCACGAGTGGCCTTTTTCTTTTCTGTCAGGCGTGTTTTT[C]CAGCCACACCGCAAACGGTTCGGTATCAGCGGCTTCCATTTCCTGCTGACGGCGTTCAGACGCCTCGCGCTCGGCTACAAAATCCTCTTCGCGCAGAATTTCCAGCGGCTCTTC;
UZYFTZJ2;seed;TTCATATGTAAACCTC
FLC0RPLD;seed;GTTCATATGTAAACCT
CWKFHQGL;seed;TCATATGTAAACCTCG
1U1DRCPS;seed;CCCTCTGTTTTTGTTC
NXXVXCRR;seed;TGTTCATATGTAAACC
