# Supplementary material for: DIGGER-Bac: prediction of seed regions for high-fidelity construction of synthetic small RNAs in bacteria
Source: Bioinformatics. 2023 Apr 22;39(5):btad285. doi: 10.1093/bioinformatics/btad285 (PMC10172035; doi:10.1093/bioinformatics/btad285)
Supplement: btad285_Supplementary_Data [file btad285_supplementary_data.zip › Supplementary Data S2/Supplementary Data S2/acrA_5_gb.gbk]

LOCUS       GGA Plasmid    2846 bp      DNA circular                       
DEFINITION  Resulting plasmid from golden gate assembly.
SOURCE      Golden Gate Assembly
  ORGANISM  Saccharomyces cerevisiae
            .
FEATURES             Location/Qualifiers
     terminator      191..277
                     /gene="Escherichia coli rrnB"
                     /label=rrnB T1 terminator
                     /note="transcription terminator T1 from the E. coli rrnB
                     gene"
     terminator      369..396
                     /label=rrnB T2 terminator
                     /note="transcription terminator T2 from the E. coli rrnB
                     gene"
     promoter        416..520
                     /gene="bla"
                     /label=AmpR promoter
     CDS             521..1315
                     /codon_start=1
                     /gene="aphA-3"
                     /product="aminoglycoside phosphotransferase"
                     /label=KanR
                     /note="confers resistance to kanamycin"
                     /translation="MAKMRISPELKKLIEKYRCVKDTEGMSPAKVYKLVGENENLYLK
                     MTDSRYKGTTYDVEREKDMMLWLEGKLPVPKVLHFERHDGWSNLLMSEADGVLCSEEY
                     EDEQSPEKIIELYAECIRLFHSIDISDCPYTNSLDSRLAELDYLLNNDLADVDCENWE
                     EDTPFKDPRELYDFLKTEKPEEELVFSHGDLGDSNIFVKDGKVSGFIDLGRSGRADKW
                     YDIAFCVRSLREDIGEEQYVELFFDLLGIKPDWEKIKYYILLDELF"
     CDS             521..1312
                     /codon_start=1
                     /label=NPTII
                     /translation="MAKMRISPELKKLIEKYRCVKDTEGMSPAKVYKLVGENENLYLK
                     MTDSRYKGTTYDVEREKDMMLWLEGKLPVPKVLHFERHDGWSNLLMSEADGVLCSEEY
                     EDEQSPEKIIELYAECIRLFHSIDISDCPYTNSLDSRLAELDYLLNNDLADVDCENWE
                     EDTPFKDPRELYDFLKTEKPEEELVFSHGDLGDSNIFVKDGKVSGFIDLGRSGRADKW
                     YDIAFCVRSLREDIGEEQYVELFFDLLGIKPDWEKIKYYILLDELF"
     rep_origin      1486..2074
                     /direction=RIGHT
                     /label=ori
                     /note="high-copy-number ColE1/pMB1/pBR322/pUC origin of
                     replication"
     misc_feature    2260..2400
                     /label=bom
                     /note="basis of mobility region from pBR322"
     source          5..2658
                     /gene=plasmid
     misc_feature    1..4
                     /label=overhang
     regulatory      2663..2710
                     /standard_name=promoter
                     /regulatory_class=promoter
     misc_feature    2659..2662
                     /label=overhang
     CDS             2715..2730
                     /gene=seed
     misc_feature    2711..2714
                     /label=overhang
     gene            2711..2846
                     /gene=sRNA
     CDS             2735..2846
                     /gene=scaffold
     misc_feature    2731..2734
                     /label=overhang
ORIGIN      GGATGAGAGAAGATTTTCAGCCTGATACAGATTAAATCAGAACGCAGAAGCGGTCTGATAAAACAGAATTTGCCTGGCGGCAGTAGCGCGGTGGTCCCACCTGACCCCATGCCGAACTCAGAAGTGAAACGCCGTAGCGCCGATGGTAGTGTGGGGTCTCCCCATGCGAGAGTAGGGAACTGCCAGGCATCAAATAAAACGAAAGGCTCAGTCGAAAGACTGGGCCTTTCGTTTTATCTGTTGTTTGTCGGTGAACGCTCTCCTGAGTAGGACAAATCCGCCGGGAGCGGATTTGAACGTTGCGAAGCAACGGCCCGGAGGGTGGCGGGCAGGACGCCCGCCATAAACTGCCAGGCATCAAATTAAGCAGAAGGCCATCCTGACGGATGGCCTTTTTGCGTTTCTACAAACTCTTcgcggaacccctatttgtttatttttctaaatacattcaaatatgtatccgctcatgagacaataaccctgataaatgcttcaataatattgaaaaaggaagagtatggctaaaatgagaatatcaccggaattgaaaaaactgatcgaaaaataccgctgcgtaaaagatacggaaggaatgtctcctgctaaggtatataagctggtgggagaaaatgaaaacctatatttaaaaatgacggacagccggtataaagggaccacctatgatgtggaacgggaaaaggacatgatgctatggctggaaggaaagctgcctgttccaaaggtcctgcactttgaacggcatgatggctggagcaatctgctcatgagtgaggccgatggcgtcctttgctcggaagagtatgaagatgaacaaagccctgaaaagattatcgagctgtatgcggagtgcatcaggctctttcactccatcgacatatcggattgtccctatacgaatagcttagacagccgcttagccgaattggattacttactgaataacgatctggccgatgtggattgcgaaaactgggaagaggacactccatttaaagatccgcgcgagctgtatgattttttaaagacggaaaagcccgaagaggaacttgtcttttcccacggcgacctgggagacagcaacatctttgtgaaagatggcaaagtaagtggctttattgatcttgggagaagcggcagggcggacaagtggtatgacattgccttctgcgtccggtcgctcagggaggatatcggggaagaacagtatgtcgagctattttttgacttactggggatcaagcctgattgggagaaaataaaatattatattttactggatgaattgttttagCTGTCAGACCAAGTTTACTCATATATACTTTAGATTGATTTAAAACTTCATTTTTAATTTAAAAGGATCTAGGTGAAGATCCTTTTTGATAATCTCATGACCAAAATCCCTTAACGTGAGTTTTCGTTCCACTGAGCGTCAGACCCCGTAGAAAAGATCAAAGGATCTTCTTGAGATCCTTTTTTTCTGCGCGTAATCTGCTGCTTGCAAACAAAAAAACCACCGCTACCAGCGGTGGTTTGTTTGCCGGATCAAGAGCTACCAACTCTTTTTCCGAAGGTAACTGGCTTCAGCAGAGCGCAGATACCAAATACTGTCCTTCTAGTGTAGCCGTAGTTAGGCCACCACTTCAAGAACTCTGTAGCACCGCCTACATACCTCGCTCTGCTAATCCTGTTACCAGTGGCTGCTGCCAGTGGCGATAAGTCGTGTCTTACCGGGTTGGACTCAAGACGATAGTTACCGGATAAGGCGCAGCGGTCGGGCTGAACGGGGGGTTCGTGCACACAGCCCAGCTTGGAGCGAACGACCTACACCGAACTGAGATACCTACAGCGTGAGCTATGAGAAAGCGCCACGCTTCCCGAAGGGAGAAAGGCGGACAGGTATCCGGTAAGCGGCAGGGTCGGAACAGGAGAGCGCACGAGGGAGCTTCCAGGGGGAAACGCCTGGTATCTTTATAGTCCTGTCGGGTTTCGCCACCTCTGACTTGAGCGTCGATTTTTGTGATGCTCGTCAGGGGGGCGGAGCCTATGGAAAAACGCCAGCAACGCGGCCTTTTTACGGTTCCTGGCCTTTTGCTGGCCTTTTGCTCACATGTTCTTTCCTGCGTTATCCCCTGATTCTGTGGATAACCGTATTACCGCCTTTGAGTGAGCTGATACCGCTCGCCGCAGCCGAACGACCGAGCGCAGCGAGTCAGTGAGCGAGGAAGCGGAAGAGCGCCTGATGCGGTATTTTCTCCTTACGCATCTGTGCGGTATTTCACACCGCATATGGTGCACTCTCAGTACAATCTGCTCTGATGCCGCATAGTTAAGCCAGTATACACTCCGCTATCGCTACGTGACTGGGTCATGGCTGCGCCCCGACACCCGCCAACACCCGCTGACGCGCCCTGACGGGCTTGTCTGCTCCCGGCATCCGCTTACAGACAAGCTGTGACCGTCTCCGGGAGCTGCATGTGTCAGAGGTTTTCACCGTCATCACCGAAACGCGCGAGGCAGCAGATCAATTCGCGCGCGAAGGCGAAGCGGCATGCATAATGTGCCTGTCAAATGGACGAAGCAGGGATTCTGCAAACCCTATGCTACTCCGTCAAGCCGTCAATTGTCTGATTCGTTACCATTGTGAGCGGATAACAATTGACATTGTGAGCGGATAACAAGATACTGAGCACTTCATATGTAAACCTCGATGTCCCCATTTTGTGGAGCCCATCAACCCCGCCATTTCGGTTCAAGGTTGATGGGTTTTTTGTTATCTAAAACTTATCTACTACCCTGCAACCCTCTCAACCATCCTCAAAATC
        1 ggatgagaga agattttcag cctgatacag attaaatcag aacgcagaag cggtctgata
       61 aaacagaatt tgcctggcgg cagtagcgcg gtggtcccac ctgaccccat gccgaactca
      121 gaagtgaaac gccgtagcgc cgatggtagt gtggggtctc cccatgcgag agtagggaac
      181 tgccaggcat caaataaaac gaaaggctca gtcgaaagac tgggcctttc gttttatctg
      241 ttgtttgtcg gtgaacgctc tcctgagtag gacaaatccg ccgggagcgg atttgaacgt
      301 tgcgaagcaa cggcccggag ggtggcgggc aggacgcccg ccataaactg ccaggcatca
      361 aattaagcag aaggccatcc tgacggatgg cctttttgcg tttctacaaa ctcttcgcgg
      421 aacccctatt tgtttatttt tctaaataca ttcaaatatg tatccgctca tgagacaata
      481 accctgataa atgcttcaat aatattgaaa aaggaagagt atggctaaaa tgagaatatc
      541 accggaattg aaaaaactga tcgaaaaata ccgctgcgta aaagatacgg aaggaatgtc
      601 tcctgctaag gtatataagc tggtgggaga aaatgaaaac ctatatttaa aaatgacgga
      661 cagccggtat aaagggacca cctatgatgt ggaacgggaa aaggacatga tgctatggct
      721 ggaaggaaag ctgcctgttc caaaggtcct gcactttgaa cggcatgatg gctggagcaa
      781 tctgctcatg agtgaggccg atggcgtcct ttgctcggaa gagtatgaag atgaacaaag
      841 ccctgaaaag attatcgagc tgtatgcgga gtgcatcagg ctctttcact ccatcgacat
      901 atcggattgt ccctatacga atagcttaga cagccgctta gccgaattgg attacttact
      961 gaataacgat ctggccgatg tggattgcga aaactgggaa gaggacactc catttaaaga
     1021 tccgcgcgag ctgtatgatt ttttaaagac ggaaaagccc gaagaggaac ttgtcttttc
     1081 ccacggcgac ctgggagaca gcaacatctt tgtgaaagat ggcaaagtaa gtggctttat
     1141 tgatcttggg agaagcggca gggcggacaa gtggtatgac attgccttct gcgtccggtc
     1201 gctcagggag gatatcgggg aagaacagta tgtcgagcta ttttttgact tactggggat
     1261 caagcctgat tgggagaaaa taaaatatta tattttactg gatgaattgt tttagctgtc
     1321 agaccaagtt tactcatata tactttagat tgatttaaaa cttcattttt aatttaaaag
     1381 gatctaggtg aagatccttt ttgataatct catgaccaaa atcccttaac gtgagttttc
     1441 gttccactga gcgtcagacc ccgtagaaaa gatcaaagga tcttcttgag atcctttttt
     1501 tctgcgcgta atctgctgct tgcaaacaaa aaaaccaccg ctaccagcgg tggtttgttt
     1561 gccggatcaa gagctaccaa ctctttttcc gaaggtaact ggcttcagca gagcgcagat
     1621 accaaatact gtccttctag tgtagccgta gttaggccac cacttcaaga actctgtagc
     1681 accgcctaca tacctcgctc tgctaatcct gttaccagtg gctgctgcca gtggcgataa
     1741 gtcgtgtctt accgggttgg actcaagacg atagttaccg gataaggcgc agcggtcggg
     1801 ctgaacgggg ggttcgtgca cacagcccag cttggagcga acgacctaca ccgaactgag
     1861 atacctacag cgtgagctat gagaaagcgc cacgcttccc gaagggagaa aggcggacag
     1921 gtatccggta agcggcaggg tcggaacagg agagcgcacg agggagcttc cagggggaaa
     1981 cgcctggtat ctttatagtc ctgtcgggtt tcgccacctc tgacttgagc gtcgattttt
     2041 gtgatgctcg tcaggggggc ggagcctatg gaaaaacgcc agcaacgcgg cctttttacg
     2101 gttcctggcc ttttgctggc cttttgctca catgttcttt cctgcgttat cccctgattc
     2161 tgtggataac cgtattaccg cctttgagtg agctgatacc gctcgccgca gccgaacgac
     2221 cgagcgcagc gagtcagtga gcgaggaagc ggaagagcgc ctgatgcggt attttctcct
     2281 tacgcatctg tgcggtattt cacaccgcat atggtgcact ctcagtacaa tctgctctga
     2341 tgccgcatag ttaagccagt atacactccg ctatcgctac gtgactgggt catggctgcg
     2401 ccccgacacc cgccaacacc cgctgacgcg ccctgacggg cttgtctgct cccggcatcc
     2461 gcttacagac aagctgtgac cgtctccggg agctgcatgt gtcagaggtt ttcaccgtca
     2521 tcaccgaaac gcgcgaggca gcagatcaat tcgcgcgcga aggcgaagcg gcatgcataa
     2581 tgtgcctgtc aaatggacga agcagggatt ctgcaaaccc tatgctactc cgtcaagccg
     2641 tcaattgtct gattcgttac cattgtgagc ggataacaat tgacattgtg agcggataac
     2701 aagatactga gcacttcata tgtaaacctc gatgtcccca ttttgtggag cccatcaacc
     2761 ccgccatttc ggttcaaggt tgatgggttt tttgttatct aaaacttatc tactaccctg
     2821 caaccctctc aaccatcctc aaaatc
//
