# Supplementary material for: DIGGER-Bac: prediction of seed regions for high-fidelity construction of synthetic small RNAs in bacteria
Source: Bioinformatics. 2023 Apr 22;39(5):btad285. doi: 10.1093/bioinformatics/btad285 (PMC10172035; doi:10.1093/bioinformatics/btad285)
Supplement: btad285_Supplementary_Data [file btad285_supplementary_data.zip › Supplementary Data S2/Supplementary Data S2/acrA_3_vis.txt]

AATTGTCTGATTCGTT    ACCAttgtgagcggataacaattgacattgtgagcggataacaagatactga    GCACgttcatatgtaaacct    gatgtccccattttgtg...tctcaaccatcctcaaaatc    GGATGAGAGAAGATTTTCAG
TTAACAGACTAAGCAATGGT    aacactcgcctattgttaactgtaacactcgcctattgttctatgactcgtg    caagtatacatttggaCTAC    aggggtaaaacac...agagttggtaggagttttagCCTA    CTCTCTTCTAAAAGTC
