# Supplementary material for: DIGGER-Bac: prediction of seed regions for high-fidelity construction of synthetic small RNAs in bacteria
Source: Bioinformatics. 2023 Apr 22;39(5):btad285. doi: 10.1093/bioinformatics/btad285 (PMC10172035; doi:10.1093/bioinformatics/btad285)
Supplement: btad285_Supplementary_Data [file btad285_supplementary_data.zip › Supplementary Data S2/Supplementary Data S2/acrA_fin_coll.csv]

Product No.	Primer	Sequence (5' to 3')
1,2,3,4,5	PLlacO-1-fwd	ACCAttgtgagcggataacaattgacattgtgagcggataacaagatactga
1	1U1DRCPS-fwd	GCACccctctgtttttgttc
1,2,3,4,5	PLlacO-1-rev	gtgctcagtatcttgttatccgctcacaatgtcaattgttatccgctcacaa
1,2,3,4,5	RybB-fwd	cGAAGACccgatgtccccattttgtg
1,2,3,4,5	RybB-rev	cGAAGACccATCCgattttgaggatggttgaga
1	1U1DRCPS-rev	CATCgaacaaaaacagaggg
5	UZYFTZJ2-rev	CATCgaggtttacatatgaa
4	NXXVXCRR-rev	CATCggtttacatatgaaca
3	FLC0RPLD-fwd	GCACgttcatatgtaaacct
2	CWKFHQGL-fwd	GCACtcatatgtaaacctcg
3	FLC0RPLD-rev	CATCaggtttacatatgaac
5	UZYFTZJ2-fwd	GCACttcatatgtaaacctc
4	NXXVXCRR-fwd	GCACtgttcatatgtaaacc
2	CWKFHQGL-rev	CATCcgaggtttacatatga
